# Supplementary material for: Molecular and Structural Evolution of Porcine Epidemic Diarrhea Virus
Source: Animals (Basel). 2022 Dec 1;12(23):3388. doi: 10.3390/ani12233388 (PMC9736354; doi:10.3390/ani12233388)
Supplement: Supplementary file 1 [file animals-12-03388-s001.zip]

Archive with 5 entries (5 files):
- Supplementary Figure S1 location.jpg
- Supplementary Figure S2 positive selection.jpg
- Supplementary Figure S3 S-N aa alin.pdf
- Supplementary Table S1.xlsx
- Supplementary Table S2.pdf
