# Supplementary material for: Molecular and Structural Evolution of Porcine Epidemic Diarrhea Virus
Source: Animals (Basel). 2022 Dec 1;12(23):3388. doi: 10.3390/ani12233388 (PMC9736354; doi:10.3390/ani12233388)
Supplement: Supplementary file 1 [file animals-12-03388-s001.zip › Supplementary Table S1.xlsx]

## Sheet: 647
	Genbank	Name	Genome length (bp)	Country	Collection date	Note
1	AF353511.1	CV777	28033	Switzerland	2001
2	EF185992.1	LZC	28042	China	2007
3	GU937797.1	SM98	27994	South Korea	1998
4	JN547228.1	CH/S	28026	China	1986
5	JN825712.1	BJ-2011-1	28038	China	2011
6	JQ023161.1	virulent DR13	28029	South Korea	2009
7	JQ282909.1	CH/FJND-3/2011	28038	China	2011
8	JX088695.1	GD-B	28038	China	2012
9	JX112709.1	GD-A	28035	China	2012
10	JX188454.1	AJ1102	28044	China	2011
11	JX261936.1	CHGD-01	28047	China	2011
12	JX489155.1	LC	28047	China	2011
13	JX524137.1	ZJCZ4	28038	China	2011
14	JX560761.1	SD-M	27953	China	2012
15	JX647847.1	GD-1	28047	China	2011
16	KC109141.1	JS2008	27953	China	2008
17	KC140102.1	CH/FJZZ-9/2012	28038	China	2012
18	KC196276.1	CH/ZMDZY/11	28038	China	2011
19	KC210145.1	AH2012	28039	China	2012
20	KC210146.1	JS2008	27954	China	2008
21	KC210147.1	JS-HZ2012	28037	China	2012
22	KF267450.1	13-019349	28038	USA	2013
23	KF272920.1	USA/Colorado/2013	28038	USA	2013
24	KF384500.1	CH/GDGZ/2012	28035	China	2012
25	KF452322.1	USA/Iowa/16465/2013	28039	USA	2013
26	KF452323.1	USA/Indiana/17846/2013	28039	USA	2013
27	KF468752.1	MN	28038	USA	2013
28	KF468753.1	IA1	28038	USA	2013
29	KF468754.1	IA2	28038	USA	2013
30	KF650370.1	ISU13-19338E-IN-homogenate	28038	USA	2013
31	KF650373.1	ISU13-22038-IA-homogenate	28038	USA	2013
32	KF760557.2	CH/JX-1/2013	28052	China	2013
33	KF761675.1	CH/YNKM-8/2013	28038	China	2014
34	KF804028.1	USA/Iowa/18984/2013	28039	USA	2013
35	KF840537.1	CH/ZJCX-1/2012	27992	China	2012
36	KJ020932.1	CHYJ130330	28038	China	2013
37	KJ158152.1	AH-M	27953	China	2011
38	KJ184549.1	USA/KS/2013	28038	USA	2013
39	KJ196348.1	SHQP/YM/2013	28038	China	2013
40	KJ399978.1	OH851	28029	USA	2014
41	KJ408801.1	OH1414	28038	USA	2014
42	KJ526096.1	CH/JX-2/2013	28050	China	2013
43	KJ584361.1	OH15962	28038	USA	2013
44	KJ588062.1	KUIDL-PED-2014-007	27759	South Korea	2014
45	KJ588063.1	KUIDL-PED-2014-002	27759	South Korea	2014
46	KJ588064.1	KUIDL-PED-2014-001	27759	South Korea	2014
47	KJ623926.1	K14JB01	28038	South Korea	2014
48	KJ645635.1	USA/Indiana12.83/2013	27989	USA	2013
49	KJ645636.1	USA/Iowa28/2013	27998	USA	2013
50	KJ645637.1	USA/Kansas29/2013	27998	USA	2013
51	KJ645638.1	USA/Colorado30/2013	27998	USA	2013
52	KJ645639.1	USA/Texas31/2013	27998	USA	2013
53	KJ645640.1	USA/Oklahoma32/2013	27998	USA	2013
54	KJ645641.1	USA/Indiana34/2013	27998	USA	2013
55	KJ645642.1	USA/Oklahoma35/2013	27998	USA	2013
56	KJ645643.1	USA/Kansas36/2013	27998	USA	2013
57	KJ645644.1	USA/Oklahoma38/2013	27998	USA	2013
58	KJ645645.1	USA/Texas39/2013	27998	USA	2013
59	KJ645646.1	USA/NorthCarolina40/2013	27988	USA	2013
60	KJ645647.1	USA/Minnesota41/2013	27998	USA	2013
61	KJ645648.1	USA/Minnesota42/2013	27998	USA	2013
62	KJ645649.1	USA/Iowa23.57/2013	27989	USA	2013
63	KJ645650.1	USA/Kansas46/2013	27998	USA	2013
64	KJ645651.1	USA/Colorado47/2013	27998	USA	2013
65	KJ645652.1	USA/Minnesota54/2013	27998	USA	2013
66	KJ645653.1	USA/Wisconsin55/2013	27998	USA	2013
67	KJ645654.1	USA/Tennesse56/2013	27998	USA	2013
68	KJ645655.1	USA/Minnesota58/2013	27989	USA	2013
69	KJ645656.1	USA/Minnesota59/2013	27998	USA	2013
70	KJ645657.1	USA/Ohio60/2013	27998	USA	2013
71	KJ645658.1	USA/Minnesota62/2013	27998	USA	2013
72	KJ645659.1	USA/Illinois63/2013	27998	USA	2013
73	KJ645660.1	USA/Minnesota64/2013	27998	USA	2013
74	KJ645661.1	USA/Minnesota65/2013	27998	USA	2013
75	KJ645662.1	USA/NorthCarolina66/2013	27998	USA	2013
76	KJ645663.1	USA/Minnesota67/2013	27998	USA	2013
77	KJ645664.1	USA/Ohio68/2013	27998	USA	2013
78	KJ645665.1	USA/Ohio69/2013	27998	USA	2013
79	KJ645666.1	USA/Iowa70/2013	27998	USA	2013
80	KJ645667.1	USA/Minnesota72/2013	27998	USA	2013
81	KJ645668.1	USA/Minnesota73/2013	27998	USA	2013
82	KJ645669.1	USA/Wisconsin74/2013	27998	USA	2013
83	KJ645670.1	USA/Ohio75/2013	27998	USA	2013
84	KJ645671.1	USA/Minnesota76/2013	27998	USA	2013
85	KJ645672.1	USA/Minnesota77/2013	27998	USA	2013
86	KJ645673.1	USA/Minnesota78/2013	27998	USA	2013
87	KJ645674.1	USA/Minnesota79/2013	27998	USA	2013
88	KJ645675.1	USA/Illinois81/2013	27998	USA	2013
89	KJ645676.1	USA/Minnesota82/2013	27998	USA	2013
90	KJ645677.1	USA/Minnesota83/2013	27998	USA	2013
91	KJ645678.1	USA/Minnesota85/2013	27998	USA	2013
92	KJ645679.1	USA/Minnesota86/2013	27998	USA	2013
93	KJ645680.1	USA/Illinois87/2013	27998	USA	2013
94	KJ645681.1	USA/Minnesota89/2013	27998	USA	2013
95	KJ645682.1	USA/Minnesota90/2013	27998	USA	2013
96	KJ645683.1	USA/NorthCarolina91/2013	27998	USA	2013
97	KJ645684.1	USA/Missouri92/2013	27998	USA	2013
98	KJ645685.1	USA/Missouri93/2013	27998	USA	2013
99	KJ645686.1	USA/Minnesota94/2013	27998	USA	2013
100	KJ645687.1	USA/Minnesota95/2013	27998	USA	2013
101	KJ645688.1	USA/Iowa96/2013	27998	USA	2013
102	KJ645689.1	USA/Illinois97/2013	27998	USA	2013
103	KJ645690.1	USA/Illinois98/2013	27998	USA	2013
104	KJ645691.1	USA/Minnesota100/2013	27998	USA	2013
105	KJ645692.1	USA/Missouri101/2013	27998	USA	2013
106	KJ645693.1	USA/Missouri102/2013	27998	USA	2013
107	KJ645694.1	USA/Iowa103/2013	27998	USA	2013
108	KJ645695.1	USA/Iowa106/2013	27989	USA	2013
109	KJ645696.1	USA/Iowa107/2013	27989	USA	2013
110	KJ645697.1	USA/Texas128/2013	27998	USA	2013
111	KJ645698.1	USA/Ohio120/2014	27998	USA	2014
112	KJ645699.1	USA/Ohio123/2014	27998	USA	2014
113	KJ645700.1	MEX/124/2014	27998	Mexico	2014
114	KJ645701.1	USA/Kansas125/2014	27998	USA	2014
115	KJ645702.1	USA/Ohio126/2014	27989	USA	2014
116	KJ645703.1	USA/Minnesota127/2014	27998	USA	2014
117	KJ645704.1	USA/Minnesota52/2013	27989	USA	2013
118	KJ645705.1	USA/Minnesota61/2013	27998	USA	2013
119	KJ645706.1	USA/Minnesota71/2013	27998	USA	2013
120	KJ645707.1	USA/Minnesota84/2013	27998	USA	2013
121	KJ645708.1	MEX/104/2013	27998	Mexico	2013
122	KJ662670.1	KNU-1305	28038	South Korea	2013
123	KJ777677.1	LZW FGE_20140427	28038	China	2012
124	KJ778615.1	NPL-PEDv/2013	28038	USA	2013
125	KJ960178.1	VN/JFP1013_1/2013/Vinh An/Vietnam	28035	Vietnam	2013
126	KJ960179.1	VN/VAP1113_1/2013/Vung Tua/Vietnam	28035	Vietnam	2013
127	KJ960180.1	VN/KCHY-310113/2013/KhoaiChau/HungYen/Vietnam	28035	Vietnam	2013
128	KM052365.1	NPL-PEDv/2013/p10.1	28038	USA	2013
129	KM077139.1	PEDV/USA/Minnesota188/2014	28020	USA	2014
130	KM089829.1	GDS01	28047	China	2012
131	KM189367.2	ON-018	28061	Canada	2014
132	KM242131.1	CH/GDZQ/2014	28038	China	2014
133	KM392225.1	TC PE103(PC21A)-P4	28026	USA	2013	4 passages in Gn pigs, then 4 passages in Vero cells
134	KM392226.1	TC PC168-P2	28038	USA	2013	2 passage in Vero cells
135	KM392227.1	TC PC170-P2	28048	USA	2013
136	KM392228.1	TC-PC173-P2	28028	USA	2013
137	KM392229.1	TC PC177-P2	27437	USA	2013
138	KM392230.1	TC PC180-P2	28025	USA	2013
139	KM392231.1	TC PC182-P2	28023	USA	2013	2 passage in Vero cells
140	KM392232.1	TC Iowa106 (PV39)-P1	28017	USA	2013	Iowa106 strain inoculated sample to conventional piglet, and 1 passage in Vero cells
141	KM403155.1	KNU-1406-1	28029	South Korea	2014
142	KM609203.1	PEDV-1C	28047	China	2012
143	KM609204.1	PEDV-7C	28050	China	2011
144	KM609205.1	PEDV-8C	28047	China
145	KM609206.1	PEDV-10F	28050	China	2012
146	KM609207.1	PEDV-14	28050	China	2011
147	KM609208.1	PEDV-15F	28050	China	2012
148	KM609209.1	PEDV-CHZ	28050	China	2013
149	KM609210.1	PEDV-LY	28038	China	2014
150	KM609211.1	PEDV-LS	28038	China	2014
151	KM609212.1	PEDV-LYG	28038	China	2014
152	KM609213.1	PEDV-WS	28038	China	2014
153	KM887144.1	CHM2013	27994	China	2013
154	KM975735.1	USA/NC/2013/35140	28038	USA	2013
155	KM975736.1	USA/IA/2013/49379	28038	USA	2013
156	KM975737.1	USA/NC/2013/49469	28038	USA	2013
157	KM975738.1	USA/IA/2013/19321	28029	USA	2013
158	KM975739.1	USA/IA/2013/20849	28029	USA	2013
159	KM975740.1	USA/IL/2013/59573-5	28029	USA	2013
160	KM975741.1	USA/MO/2014/03293	28029	USA	2014
161	KP162057.1	SC1402	27959	China	2014
162	KP403802.1	HLJBY	27953	China	2014
163	KP403954.1	Ukraine/Poltava01/2014	27823	Ukraine	2014
164	KP641661.1	OH10123-14	28038	USA	2014
165	KP641662.1	OH8593-14	28008	USA	2014
166	KP641663.1	OH9097-14	28002	USA	2014
167	KP688354.1	Hawaii/39249/2014	27989	USA	2014
168	KP728470.1	SQ2014	27953	China	2014
169	KP765609.1	FL2013	28056	China	2013
170	KP890336.1	CH/HNYF/14	27996	China	2014
171	KR003452.1	15V010/BEL/2015	28028	Belgium	2015
172	KR011756.1	FR/001/2014	28024	France	2014
173	KR061458.1	Italy/7239/2009	27986	Italy	2009
174	KR078299.1	PC21A	28007	USA	2013
175	KR078300.1	PC177	28028	USA	2013
176	KR095279.1	CH/HNQX-3/14	27997	China	2015
177	KR153325.1	CH/GDZH02/1401	27995	China	2014
178	KR153326.1	CH/GDZHDM/1401	27993	China	2014
179	KR265759.1	USA/Minnesota187/2014	27984	USA	2014
180	KR265760.1	USA/Minnesota211/2014	27986	USA	2014
181	KR265761.1	USA/Hawaii/2014	27979	USA	2014
182	KR265762.1	USA/Oklahoma1/2015	27993	USA	2015
183	KR265763.1	USA/Illinois176/2014	27993	USA	2014
184	KR265764.1	USA/Minnesota163/2014	27992	USA	2014
185	KR265765.1	USA/Nebraska287/2014	27996	USA	2014
186	KR265766.1	MEX/Mexico329/2014	27993	Mexico	2014
187	KR265767.1	USA/Kansas432/2014	27990	USA	2014
188	KR265768.1	USA/Minnesota179/2014	27993	USA	2014
189	KR265769.1	USA/Illinois197/2014	27993	USA	2014
190	KR265770.1	USA/Illinois255/2014	27993	USA	2014
191	KR265771.1	USA/Minnesota402/2014	27993	USA	2014
192	KR265772.1	USA/Kentucky248/2014	27993	USA	2014
193	KR265773.1	USA/Minnesota281/2014	27993	USA	2014
194	KR265774.1	USA/SouthDakota371/2014	27993	USA	2014
195	KR265775.1	USA/Minnesota338/2014	27991	USA	2014
196	KR265776.1	USA/Minnesota250/2014	27993	USA	2014
197	KR265777.1	USA/Kansas275/2014	27993	USA	2014
198	KR265778.1	USA/Minnesota276/2014	27993	USA	2014
199	KR265779.1	USA/Missouri177/2014	27990	USA	2014
200	KR265780.1	USA/Ohio343/2014	27993	USA	2014
201	KR265781.1	USA/Ohio295/2014	27993	USA	2014
202	KR265782.1	USA/Illinois308/2014	27993	USA	2014
203	KR265783.1	USA/Minnesota269/2014	27993	USA	2014
204	KR265784.1	USA/Nebraska348/2014	27993	USA	2014
205	KR265785.1	USA/Illinois259/2014	27993	USA	2014
206	KR265786.1	USA/Illinois261/2014	27993	USA	2014
207	KR265787.1	USA/SouthDakota285/2014	27993	USA	2014
208	KR265788.1	USA/Minnesota306/2014	27992	USA	2014
209	KR265789.1	USA/Illinois307/2014	27993	USA	2014
210	KR265790.1	USA/Texas424/2014	27993	USA	2014
211	KR265791.1	USA/Kentucky291/2014	27993	USA	2014
212	KR265792.1	USA/Oklahoma418/2014	27990	USA	2014
213	KR265793.1	USA/Minnesota212/2014	27993	USA	2014
214	KR265794.1	USA/Minnesota236/2014	27993	USA	2014
215	KR265795.1	USA/Illinois201/2014	27993	USA	2014
216	KR265796.1	USA/Illinois262/2014	27993	USA	2014
217	KR265797.1	USA/Kansas280/2014	27993	USA	2014
218	KR265798.1	USA/Minnesota289/2014	27993	USA	2014
219	KR265799.1	USA/Minnesota159/2014	27993	USA	2014
220	KR265800.1	USA/Indiana195/2014	27993	USA	2014
221	KR265801.1	USA/Indiana254/2014	27993	USA	2014
222	KR265802.1	USA/Illinois260/2014	27993	USA	2014
223	KR265803.1	USA/Nebraska288/2014	27996	USA	2014
224	KR265804.1	USA/Illinois333/2014	27993	USA	2014
225	KR265805.1	USA/Iowa161/2014	27988	USA	2014
226	KR265806.1	USA/Minnesota312/2014	27988	USA	2014
227	KR265807.1	USA/Michigan189/2014	27988	USA	2014
228	KR265808.1	USA/Iowa162/2014	27988	USA	2014
229	KR265809.1	USA/Nebraska266/2014	27988	USA	2014
230	KR265810.1	USA/Oklahoma320/2014	27988	USA	2014
231	KR265811.1	USA/SouthDakota336/2014	27993	USA	2014
232	KR265812.1	USA/Colorado420/2014	27993	USA	2014
233	KR265813.1	USA/Minnesota271/2014	27993	USA	2014
234	KR265814.1	USA/Kansas166/2014	27991	USA	2014
235	KR265815.1	USA/Illinois194/2014	27993	USA	2014
236	KR265816.1	USA/Minnesota202/2014	27993	USA	2014
237	KR265817.1	USA/Illinois256/2014	27993	USA	2014
238	KR265818.1	USA/Minnesota290/2014	27993	USA	2014
239	KR265819.1	USA/Kansas431/2014	27993	USA	2014
240	KR265820.1	USA/Missouri337/2014	27986	USA	2014
241	KR265821.1	USA/Missouri164/2014	27989	USA	2014
242	KR265822.1	USA/Michigan252/2014	27993	USA	2014
243	KR265823.1	USA/Colorado203/2014	27993	USA	2014
244	KR265824.1	USA/Oklahoma471/2014	27993	USA	2014
245	KR265825.1	USA/Minnesota200/2014	27988	USA	2014
246	KR265826.1	USA/Illinois258/2014	27993	USA	2014
247	KR265827.1	USA/Iowa303/2014	27993	USA	2014
248	KR265828.1	USA/Minnesota265/2014	27993	USA	2014
249	KR265829.1	USA/Minnesota309/2014	27989	USA	2014
250	KR265830.1	USA/Ohio300/2014	27989	USA	2014
251	KR265831.1	CAN/Quebec334/2014	27988	Canada	2014
252	KR265832.1	USA/Minnesota379/2014	27993	USA	2014
253	KR265833.1	USA/Oklahoma477/2014	27993	USA	2014
254	KR265834.1	USA/Texas435/2014	27982	USA	2014
255	KR265840.1	USA/Ohio249/2014	27994	USA	2014
256	KR265841.1	USA/Minnesota408/2014	27993	USA	2014
257	KR265842.1	USA/Minnesota409/2014	27988	USA	2014
258	KR265843.1	USA/Minnesota372/2014	27990	USA	2014
259	KR265844.1	USA/Missouri373/2014	27993	USA	2014
260	KR265845.1	USA/Oklahoma466/2014	27993	USA	2014
261	KR265846.1	USA/Missouri270/2014	27993	USA	2014
262	KR610991.1	EAS1	28033	Thailand	2014
263	KR610992.1	EAS2	28033	Thailand	2014
264	KR610993.1	CBR1	27409	Thailand	2014
265	KR610994.1	CBR2	27409	Thailand	2014
266	KR809885.1	CH/HNAY/2015	28038	China	2015
267	KR818832.1	XY2013	28047	China	2013
268	KR818833.1	JSHA2013	28047	China	2013
269	KR873431.1	KNU-141112-feces	28038	South Korea	2014
270	KT021227.1	YN1	28038	China	2013
271	KT199103.1	CH/HNLH/2015	28038	China	2015
272	KT323979.1	CV777-China	27953	China	1998
273	KT323980.1	LNCT2	28038	China	2014
274	KT591944.1	USA/2014/IL/20697 P7	28025	USA	2014
275	KT941120.1	HUA-14PED96	27966	Vietnam	2014
276	KU252649.1	YC2014	28077	China	2014
277	KU297956.1	SLO/JH-11/2015	28028	Slovenia	2015
278	KU380331.1	CH-SD01	28035	China	2015
279	KU558701.1	ZJU/G2/2013	28038	China	2013
280	KU558702.1	CO/P14/IC	27973	USA	2013
281	KU569509.1	COL/Cundinamarca/2014	28012	Colombia	2014
282	KU646831.1	AH2012/12	28036	China	2012
283	KU664503.1	ZJU/G1/2013	27994	China	2013
284	KU847996.1	ZL29	27989	China	2015
285	KU975389.1	CH/SCCD/2014	28044	China	2014
286	KU982966.1	PEDV/USA/Texas134/2015	27994	USA	2015
287	KU982967.1	PEDV/USA/Kansas126/2015	28000	USA	2015
288	KU982968.1	PEDV/USA/Oklahoma133/2015	27995	USA	2015
289	KU982969.1	PEDV/USA/Iowa127/2015	28004	USA	2015
290	KU982970.1	PEDV/USA/NorthDakota93/2015	28004	USA	2015
291	KU982971.1	PEDV/USA/Minnesota4/2015	28004	USA	2015
292	KU982972.1	PEDV/USA/Minnesota129/2015	28004	USA	2015
293	KU982973.1	PEDV/USA/Minnesota135/2015	28000	USA	2015
294	KU982974.1	PEDV/USA/Minnesota123/2015	27994	USA	2015
295	KU982975.1	PEDV/USA/Missouri130/2015	28004	USA	2015
296	KU982976.1	PEDV/USA/Texas128/2015	27995	USA	2015
297	KU982977.1	PEDV/USA/Texas132/2015	28003	USA	2015
298	KU982978.1	PEDV/USA/Nebraska108/2015	28003	USA	2015
299	KU982979.1	PEDV/USA/Minnesota131/2015	28003	USA	2015
300	KU982980.1	PEDV/USA/Minnesota125/2015	28000	USA	2015
301	KU982981.1	PEDV/USA/Minnesota124/2015	28004	USA	2015
302	KX016034.1	CH/GDZHDM/1401	27993	China	2014
303	KX058031.1	CH/JX/01/P0	28054	China	2014
304	KX064280.1	SD2014	28036	China	2014
305	KX066126.1	BJ-2011-C	28038	China	2011
306	KX289955.1	HUN/5031/2016	28009	China	2016
307	KX534205.1	JSLS-1/2015	27861	China	2015
308	KX534206.1	JS-2/2015	27930	China	2015
309	KX550281.1	ZJ15XS0101 P1	28067	China	2015
310	KX580953.1	KB2013-4	28038	China	2013
311	KX683006.1	PC22A	28038	USA	2013
312	KX791060.1	CHSD2014	28035	China	2014
313	KX812523.1	XM1-2	28038	China	2016
314	KX812524.1	XM2-4	28038	China	2016
315	KX839246.1	85-7	28015	China	2013
316	KX981440.1	CH/HNZZ47/2016	28124	China	2016
317	KY007139.1	PEDV-Hjms	28017	China	2015
318	KY007140.1	PEDV-LNsy	28050	China	2015
319	KY019623.1	SLOreBAS-1/2015	28021	Slovenia	2015
320	KY019624.1	SLOreBAS-2/2015	28021	Slovenia	2015
321	KY070587.1	JSCZ1601	28045	China	2016
322	KY111278.1	1842/2016 ITA	28041	Italy	2016
323	KY420075.1	PEDV-SX	27967	China	2015
324	KY649107.1	CH-HNKF-16	28032	China	2016
325	KY793536.1	CH/GX/2015/750A	28038	China	2015
326	KY928065.1	CH_hubei_2016	28063	China	2016
327	KY929405.1	PT-P5	28038	China	2015
328	KY963963.1	KNU-1601	28053	South Korea	2016
329	LC022792.1	Tottori2/JPN/2014	27342	Japan	2014
330	LC053455.1	AVCT12	27991	Thailand	2010
331	LC063810.1	AOM-1/JPN/2014	27904	Japan	2014
332	LC063811.1	FKO-1/JPN/2014	27904	Japan	2014
333	LC063812.1	EHM-1/JPN/2014	27904	Japan	2014
334	LC063813.1	IWT-4/JPN/2014	27904	Japan	2014
335	LC063814.1	KGS-1/JPN/2013	27904	Japan	2013
336	LC063815.1	KGS-2/JPN/2013	27904	Japan	2013
337	LC063816.1	OKN-2/JPN/2014	27904	Japan	2014
338	LC063817.1	KMM-1/JPN/2014	27904	Japan	2014
339	LC063818.1	KMM-2/JPN/2014	27904	Japan	2014
340	LC063819.1	IBR-5/JPN/2014	27904	Japan	2014
341	LC063820.1	IBR-1/JPN/2013	27904	Japan	2013
342	LC063821.1	IBR-2/JPN/2013	27904	Japan	2013
343	LC063822.1	TTR-1/JPN/2014	27904	Japan	2014
344	LC063823.1	GNM-1/JPN/2014	27904	Japan	2014
345	LC063824.1	KGW-1/JPN/2014	27904	Japan	2014
346	LC063825.1	HRS-1/JPN/2014	27904	Japan	2014
347	LC063826.1	KGS-4/JPN/2014	27904	Japan	2014
348	LC063827.1	MIE-1/JPN/2014	27904	Japan	2014
349	LC063828.1	TTR-2/JPN/2014	27322	Japan	2014
350	LC063829.1	GNM-2/JPN/2014	27904	Japan	2014
351	LC063830.1	NIG-1/JPN/2014	27904	Japan	2014
352	LC063831.1	IBR-6/JPN/2014	27904	Japan	2014
353	LC063832.1	IBR-7/JPN/2014	27904	Japan	2014
354	LC063833.1	AOM-3/JPN/2014	27904	Japan	2014
355	LC063834.1	IWT-1/JPN/2014	27904	Japan	2014
356	LC063835.1	IWT-3/JPN/2014	27904	Japan	2014
357	LC063836.1	OKN-1/JPN/2013	27904	Japan	2013
358	LC063837.1	AOM-2/JPN/2014	27904	Japan	2014
359	LC063838.1	MYG-1/JPN/2014	27481	Japan	2014
360	LC063839.1	IWT-2/JPN/2014	27904	Japan	2014
361	LC063840.1	NIG-2/JPN/2014	27904	Japan	2014
362	LC063841.1	IBR-3/JPN/2014	27904	Japan	2014
363	LC063842.1	IBR-4/JPN/2014	27904	Japan	2014
364	LC063843.1	IBR-8/JPN/2014	27904	Japan	2014
365	LC063844.1	KCH-1/JPN/2014	27895	Japan	2014
366	LC063845.1	KCH-2/JPN/2014	27895	Japan	2014
367	LC063846.1	MYZ-1/JPN/2013	27895	Japan	2013
368	LC063847.1	OKY-1/JPN/2014	27895	Japan	2014
369	LM645057.1	L00721/GER/2014	28028	Germany	2014
370	LR812926.1	GER/L03209/2019	28087	Germany	2019
371	LR812927.1	GER/L03206/2019	28083	Germany	2019
372	LR812928.1	GER/L03204/2019	28014	Germany	2019
373	LR812929.1	GER/L03207/2019	28074	Germany	2019
374	LR812930.1	GER/L03208/2019	28198	Germany	2019
375	LR812931.1	GER/L03210/2019	28076	Germany	2019
376	LR812932.1	GER/L03205/2019	28085	Germany	2019
377	LT897799.1	PEDV_GER_L00901-V215_1978	27998	Germany	/
378	LT898408.1	PEDV_GER_L01013-K01_15-03_2015	28029	Germany	2015
379	LT898409.1	PEDV_GER_L00999-K06_15-07_2015	28006	Germany	2015
380	LT898410.1	PEDV_GER_L00908-K16_14-03_2014	28029	Germany	2014
381	LT898411.1	PEDV_GER_L01018-K01_15-08_2015	28030	Germany	2015
382	LT898412.1	PEDV_GER_L01019-K01_15-09_2015	28030	Germany	2015
383	LT898413.1	PEDV_GER_L01020-K01_15-10_2015	28030	Germany	2015
384	LT898414.1	PEDV_GER_L01060-K07_15-02_2015	28026	Germany	2015
385	LT898415.1	PEDV_GER_L00926-K20_4-01_2014	28029	Germany	2014
386	LT898416.1	PEDV_GER_L01017-K01_15-07_2015	28013	Germany	2015
387	LT898417.1	PEDV_GER_L00855-K14_14-02_2014	28023	Germany	2014
388	LT898418.1	PEDV_AUSTRIA_L01065-M10_15-04_2015	28030	Austria	2015
389	LT898420.1	PEDV_GER_L01014-K01_15-04_2015	28029	Germany	2015
390	LT898421.1	PEDV_GER_L00919-K17_14-02_2014	27975	Germany	2014
391	LT898423.1	PEDV_GER_L01012-K01_15-02_2015	28030	Germany	2015
392	LT898425.1	PEDV_GER_L00998-K06_15-03_2015	28028	Germany	2015
393	LT898426.1	PEDV_GER_L00857-K14_14-04_2014	28009	Germany	2014
394	LT898427.1	PEDV_GER_L00927-K20_14-02_2014	28029	Germany	2014
395	LT898430.1	PEDV_GER_L00906-K16_14-01_2014	28029	Germany	2014
396	LT898431.1	PEDV_GER_L00918-K17_14-01_2014	27977	Germany	2014
397	LT898432.1	PEDV_GER_L01011-K01_15-01_2015	28029	Germany	2015
398	LT898433.1	PEDV_AUSTRIA_L01063-M10_15-02_2015	28030	Austria	2015
399	LT898435.1	PEDV_ROMANIA_L01330-K25_15-02_2015	28030	Romania	2015
400	LT898436.1	PEDV_ROMANIA_L01329-K25_15-01_2015	27981	Romania	2015
401	LT898438.1	PEDV_GER_L00932-K22_14-04_2014	28029	Germany	2014
402	LT898439.1	PEDV_GER_L01059-K07_15-01_2015	28030	Germany	2015
403	LT898440.1	PEDV_GER_L00931-K22_14-03_2014	28029	Germany	2014
404	LT898441.1	PEDV_AUSTRIA_L01064-M10_15-03_2015	28030	Austria	2015
405	LT898443.1	PEDV_GER_L01015-K01_15-05_2015	28030	Germany	2015
406	LT898444.1	PEDV_GER_L01420-K06_15-04_2015	28030	Germany	2015
407	LT898445.1	PEDV_GER_L00798-K11_14-02_2014	28030	Germany	2014
408	LT898446.1	PEDV_GER_L00933-K22_14-05_2014	28029	Germany	2014
409	LT898447.1	PEDV_GER_L00862_2014	27995	Germany	2014
410	LT900498.1	PEDV_GER_L00907-K16_14-02_2014	28029	Germany	2014
411	LT900499.1	PEDV/GER/L01061-K07_15-03/2015	28030	Germany	2015
412	LT900500.1	PEDV_GER_L00799-K11_14-01_2014	28028	Germany	2014
413	LT900501.1	PEDV_GER_L00928-K20_14-03_2014	28029	Germany	2014
414	LT900502.1	PEDV_AUSTRIA_L01062-M10_15-01_2015	28008	Austria	2015
415	LT906582.1	Br1_87	28061	Germany	/
416	MF281416.1	NB1	28005	South Korea	2017
417	MF346935.1	CH/JLDH/2016	28035	China	2016
418	MF373643.1	PEDV/USA/2014/IOWA	27998	USA	2014
419	MF375374.1	CH/JXJA/2017	28079	China	2017
420	MF462814.1	CH/SXYL/2016	28063	China	2016
421	MF577027.1	PEDV/Belgorod/dom/2008	28315	Russia	2008
422	MF737355.1	KUPE21	28038	South Korea	2001
423	MF782686.1	NW17	28010	China	2015
424	MF782687.1	NW8	28038	China	2015
425	MF807951.1	C3-HB2017	28035	China	2017
426	MF807952.1	B5-HB2017	28046	China	2017
427	MG334554.1	USA/OK10240-6/2017	28038	USA	2017
428	MG334555.1	USA/OK10240-8/2017	27438	USA	2017
429	MG546687.1	CH/BJ9/2015	28038	China	2015
430	MG546690.1	CH/BJ11/2016	28035	China	2016
431	MG781192.1	PPC 14	27962	South Korea	2014
432	MG837011.1	CHN/SH-2012-5/2012	28038	China	2012
433	MG837012.1	CHN/SH-2016-4/2016	27412	China	2016
434	MG837058.1	PC273/O	28038	USA	2017
435	MG983755.1	GDgh	28067	China	/
436	MH004412.1	PEDV/MEX/GTO/02/2016	27661	Mexico	2016
437	MH004413.1	PEDV/MEX/JAL/03/2016	27694	Mexico	2016
438	MH004414.1	PEDV/MEX/JAL/19/2017	27694	Mexico	2017
439	MH004415.1	PEDV/MEX/JAL/19/2014	27685	Mexico	2014
440	MH004416.1	PEDV/MEX/JAL/01/2017	27685	Mexico	2017
441	MH004417.1	PEDV/MEX/JAL/02/2017	27685	Mexico	2017
442	MH004418.1	PEDV/MEX/JAL/03/2017	27685	Mexico	2017
443	MH004419.1	PEDV/MEX/JAL/04/2017	27685	Mexico	2017
444	MH004420.1	PEDV/MEX/JAL/05/2017	27685	Mexico	2017
445	MH004421.1	PEDV/MEX/PUE/01/2015	27685	Mexico	2015
446	MH006957.1	PEDV/MEX/MICH/01/2013	27685	Mexico	2013
447	MH006958.1	PEDV/MEX/MICH/19/2013	27676	Mexico	2013
448	MH006959.1	PEDV/MEX/GTO/01/2013	27685	Mexico	2013
449	MH006960.1	PEDV/MEX/VER/01/2014	27676	Mexico	2014
450	MH006961.1	PEDV/MEX/JAL/01/2014	27685	Mexico	2014
451	MH006962.1	PEDV/MEX/MICH/02/2015	27676	Mexico	2015
452	MH006963.1	PEDV/MEX/PUE/01/2016	27685	Mexico	2016
453	MH006964.1	PEDV/MEX/JAL/02/2014	27685	Mexico	2014
454	MH006965.1	PEDV/MEX/MICH/02/2013	27685	Mexico	2013
455	MH013462.1	PEDV/MEX/SON/01/2015	27685	Mexico	2015
456	MH013463.1	PEDV/MEX/VER/01/2015	27685	Mexico	2015
457	MH013464.1	PEDV/MEX/VER/02/2015	27685	Mexico	2015
458	MH013465.1	PEDV/MEX/QRO/01/2017	27667	Mexico	2017
459	MH013466.1	PEDV/MEX/QRO/02/2017	27667	Mexico	2017
460	MH052681.1	KNU-1702	28029	South Korea	2017
461	MH052682.1	KNU-1703	28038	South Korea	2017
462	MH052683.1	KNU-1704	28038	South Korea	2017
463	MH052684.1	KNU-1705	27999	South Korea	2017
464	MH052685.1	KNU-1706	28038	South Korea	2017
465	MH052687.1	KNU-1708	28038	South Korea	2017
466	MH052688.1	KNU-1709	28038	South Korea	2017
467	MH052689.1	KNU-1710	28032	South Korea	2017
468	MH056657.1	JSX2014/ATT	28031	China	2014
469	MH056658.1	JSX2014	28015	China	2014
470	MH061336.1	CH/SCGA/2017	28029	China	2017
471	MH061337.1	CH/SCZG/2017	28035	China	2017
472	MH061338.1	CH/SCZY44/2017	28026	China	2017
473	MH061339.1	CH/SCAZ10/2017	28035	China	2017
474	MH061340.1	CH/SCZY103/2017	28038	China	2017
475	MH061341.1	CH/SCLS/2018	28035	China	2018
476	MH061342.1	CH/SCZJ/2018	28038	China	2018
477	MH061343.1	CH/SCMY/2018	28026	China	2018
478	MH107321.1	GDS10	28041	China	2013
479	MH107322.1	GDS23	28038	China	2012	AF353511.
480	MH117940.1	SDSX16	28036	China	2016
481	MH243316.1	KNU-1804	28038	South Korea	2018
482	MH243318.1	KNU-1806	28038	South Korea	2018
483	MH243319.1	KNU-1807	28017	South Korea	2018
484	MH581489.1	CH/HBTS/2017	28066	China	2017
485	MH593900.1	S236	28009	Hungary	2018
486	MH708243.1	H11-SD2017	28042	China	2017
487	MH708895.1	FJ2011	28033	China	2011
488	MH726362.1	GDS05	28038	China	2012
489	MH726363.1	GDS20	28038	China	2012
490	MH726364.1	GDS17	28038	China	2012
491	MH726365.1	GDS25	28038	China	2013
492	MH726366.1	GDS24	28038	China	2012
493	MH726367.1	GDS26	28038	China	2012			0
494	MH726368.1	GDS22	28038	China	2012
495	MH726369.1	GDS30	28038	China	2014
496	MH726370.1	GDS07	28038	China	2014
497	MH726371.1	GDS21	28038	China	2014
498	MH726372.1	GDS28	28038	China	2012
499	MH726373.1	GDS13	28038	China	2012
500	MH726374.1	GDS11	28038	China	2014
501	MH726375.1	GDS19	28038	China	2012
502	MH726376.1	GDS18	28038	China	2014
503	MH726377.1	GDS29	28038	China	2014
504	MH726378.1	GDS34	28038	China	2014
505	MH726379.1	GDS33	28038	China	2014
506	MH726380.1	GDS27	28038	China	2014
507	MH726381.1	GDS43	28038	China	2015
508	MH726382.1	GDS47	28038	China	2016
509	MH726383.1	GDS50	28038	China	2017
510	MH726384.1	GDS06	28038	China	2011
511	MH726385.1	GDS08	28038	China	2011
512	MH726386.1	GDS16	28038	China	2011
513	MH726387.1	GDS12	28038	China	2011
514	MH726388.1	GDS36	28038	China	2011
515	MH726389.1	GDS39	28038	China	2011
516	MH726390.1	GDS40	28038	China	2011
517	MH726391.1	GDS15	28038	China	2012
518	MH726392.1	GDS44	28038	China	2013
519	MH726393.1	GDS14	28038	China	2011
520	MH726394.1	GDS31	28038	China	2015
521	MH726395.1	GDS32	28038	China	2013
522	MH726396.1	GDS35	28038	China	2013
523	MH726397.1	GDS38	28038	China	2012
524	MH726398.1	GDS37	28038	China	2011
525	MH726399.1	GDS42	28038	China	2011
526	MH726400.1	GDS45	28038	China	2011
527	MH726401.1	GDS41	28038	China	2011
528	MH726402.1	GDS46	28038	China	2016
529	MH726403.1	GDS51	28038	China	2017
530	MH726404.1	GDS53	28038	China	2017
531	MH726405.1	GDS48	28038	China	2016
532	MH726406.1	GDS49	28038	China	2017
533	MH726407.1	GDS52	28038	China	2017
534	MH726408.1	GDS09	28026	China	2014
535	MH748550.1	JS-A	28045	China	2017
536	MH891584.1	S12	28027	South Korea	2018
537	MH891585.1	S14	28027	South Korea	2018
538	MH891586.1	S97	28024	South Korea	2018
539	MH891587.1	S100	28024	South Korea	2018
540	MH891588.1	Y178	28024	South Korea	2017
541	MH891589.1	S6	28024	South Korea	2018
542	MH891590.1	S10	28024	South Korea	2018
543	MH910099.1	JS-2013	28035	China	2013
544	MK032689.1	KNU-1815	28029	South Korea	2018
545	MK032690.1	KNU-1816	28050	South Korea	2018
546	MK032691.1	KNU-1817	28038	South Korea	2018
547	MK032692.1	KNU-1818	28035	South Korea	2018
548	MK071619.1	COL/Antioquia00265/2015	28016	Colombia	2015
549	MK071620.1	COL/Antioquia00958/2015	28017	Colombia	2015
550	MK071621.1	COL/Cundinamarca03267/2014	28011	Colombia	2014
551	MK071622.1	COL/Huila/2014	28024	Colombia	2014
552	MK071623.1	COL/Cundinamarca03715/2014	28029	Colombia	2014
553	MK071624.1	COL/Cundinamarca03962/2014	28018	Colombia	2014
554	MK071625.1	COL/Antioquia/2014	28013	Colombia	2014
555	MK071626.1	COL/Cundinamarca/2015	28019	Colombia	2015
556	MK071627.1	COL/ValledelCauca05761/2015	28017	Colombia	2015
557	MK071628.1	COL/ValledelCauca05762/2015	28017	Colombia	2015
558	MK071629.1	COL/Antioquia06285/2015	28031	Colombia	2015
559	MK071630.1	COL/Antioquia07053/2015	28013	Colombia	2015
560	MK071631.1	COL/Antioquia08010/2015	28005	Colombia	2015
561	MK071632.1	COL/ValledelCauca/2015	28008	Colombia	2015
562	MK071633.1	COL/Antioquia08520/2015	28017	Colombia	2015
563	MK071634.1	COL/ValledelCauca08565/2015	28018	Colombia	2015
564	MK071635.1	COL/Antioquia09796/2015	28018	Colombia	2015
565	MK071636.1	COL/Antioquia09831/2015	28019	Colombia	2015
566	MK071637.1	COL/Antioquia10641/2015	28017	Colombia	2015
567	MK071638.1	COL/Antioquia14856/2015	27996	Colombia	2015
568	MK071639.1	COL/Cauca/2015	28010	Colombia	2015
569	MK138353.1	G2	28030	China	2016
570	MK138516.1	V7-HB2018	28034	China	2018
571	MK140811.1	CH/TP-2-2/2018	28024	China	2018
572	MK140812.1	CH/TP-3-1/2018	28022	China	2018
573	MK140813.1	CH/TP-4-3/2018	28026	China	2018
574	MK140814.1	CH/TP-4-4/2018	28036	China	2018
575	MK288006.1	FJzz1	28035	China	2011
576	MK392335.1	LW/L	28029	China	2010
577	MK482396.1	KNU-1829	28023	South Korea	2018
578	MK482397.1	KNU-1830	28023	South Korea	2018
579	MK558089.1	SF4017	28029	China	2017
580	MK559454.1	Aram-feces	28027	South Korea	2014
581	MK606368.1	CH-HB1-2018	28038	China	2018
582	MK606369.1	CH-HB2-2018	28038	China	2018
583	MK644601.1	G2-HE2017	28040	China	2017
584	MK644602.1	L6-HB2017	28045	China	2017
585	MK644603.1	M3-SX2017	28043	China	2017
586	MK644604.1	N7-GD2017	28046	China	2017
587	MK644605.1	T10-HB2018	28043	China	2018
588	MK673545.1	TW/Yunlin550/2018	28012	China	2018
589	MK690502.1	HM2017	28035	China	2016
590	MK702008.1	SNJ-P	28003	China	2018
591	MK796238.1	CN/Liaoning25/2018	27961	China	2018
592	MK841494.1	SH	28002	China	2016
593	MK841495.1	YZ	28038	China	2016
594	MK862249.1	HeN170821	28038	China	2017
595	MN037494.1	WHLL	28070	China	2017
596	MN056942.1	FR2019001	28008	France	2019
597	MN114121.1	CT P10	28038	China	2018
598	MN315264.1	AH-2018-HF1	27937	China	2018
599	MN486588.1	Ah2016f2	27933	China	2016
600	MN594506.1	SX-WH	28053	China	2018
601	MN644470.1	HLJ	27953	China	2015
602	MN692771.1	PEDV-1453-Zaragoza-Tauste	27989	Spain	2014
603	MN692772.1	PEDV-1455-Zaragoza-Egea_de_los_Caballeros	27989	Spain	2014
604	MN692773.1	PEDV-1456-Zaragoza-Egea_de_los_Caballeros	27989	Spain	2014
605	MN692774.1	PEDV-1481-Pamplona-Tudela	27989	Spain	2014
606	MN692775.1	PEDV-1508-Zaragoza-Tauste	27989	Spain	2014
607	MN692776.1	PEDV-1521-Segovia-Navas_de_Oro	27989	Spain	2014
608	MN692777.1	PEDV-1522-Segovia-Navas_de_Oro	27989	Spain	2014
609	MN692778.1	PEDV-1524-Segovia-Narros_de_Cuellar	27989	Spain	2014
610	MN692779.1	PEDV-1526-Zaragoza-Tauste	27989	Spain	2014
611	MN692780.1	PEDV-1569-4-Badajoz-Alburquerque	28033	Spain	2014
612	MN692781.1	PEDV-1776-Badajoz-Alburquerque	28033	Spain	2016
613	MN692782.1	PEDV-1873-2-Segovia	28033	Spain	2016
614	MN692783.1	PEDV-1914-Pontevedra-Lalin	28033	Spain	2016
615	MN692784.1	PEDV-1931-1-Valladolid-Molpeceres	28033	Spain	2017
616	MN692785.1	PEDV-1931-2-Valladolid-Fompedraza	28033	Spain	2017
617	MN692786.1	PEDV-1931-3-Burgos-Aranda_de_Duero	28033	Spain	2017
618	MN692787.1	PEDV-2098-1-Malaga-Casares	28033	Spain	2018
619	MN692788.1	PEDV-2118-1-Orense-Covelas	28033	Spain	2018
620	MN692789.1	PEDV-2149-Castellon-Albocacer	28033	Spain	2018
621	MN692790.1	PEDV-2181-Castellon-Cati	28033	Spain	2018
622	MN692791.1	PEDV-2330-Orense	28033	Spain	2019
623	MN692792.1	PEDV-H3-Barcelona-Vic	28033	Spain	2019
624	MN692793.1	PEDV-H18-Barcelona-Vic	28033	Spain	2019
625	MN759311.1	GD-XL-2019	28056	China	2019
626	MN816181.1	KNU-1808	28029	South Korea	2018
627	MN841671.1	SHXX1902	28051	China	2019
628	MN844888.1	KNU-1909	28029	South Korea	2019
629	MN971595.1	KNU-1904	28038	South Korea	2019
630	MN971596.1	KNU-1801	28039	South Korea	2018
631	MT090145.1	CH/HNYY/2018	28037	China	2018
632	MT090146.1	CH/SXWS/2018	28032	China	2018
633	MT166307.1	HB2018	28026	China	2019
634	MT198679.1	IBT-VN	28031	Vietnam	2018
635	MT303066.1	shxx1902	27974	China	2019	Vero cell adapted strain
636	MT338517.1	CH/HNXX/2016	28035	China	2016
637	MT338518.1	HNAY2016	28020	China	2016
638	MT490315.1	EdoMex/103/2018	28034	Mexico	2018
639	MT490316.1	EdoMex/205/2018	28029	Mexico	2018
640	MT547179.1	17GXCZ-1ORF3d	27662	China	2017
641	MT547180.1	17GXCZ-1ORF3c	28044	China	2017
642	MT602520.1	PEDV/Pig-wt/ESP/Calaf-1/2014	28033	Spain	2014
643	MT683617.1	MSCH	28066	China	2016
644	MT843277.1	SH1302	27921	China	2013
645	MW165327.1	5-17-O	27908	China	2014
646	MW165328.1	5-17-V	27238	China	2014
647	MW165329.1	4-2	27754	China	2013
